# Supplementary material for: Enhancing Health Care Accessibility and Equity Through a Geoprocessing Toolbox for Spatial Accessibility Analysis: Development and Case Study
Source: JMIR Form Res. 2024 Feb 21;8:e51727. doi: 10.2196/51727 (PMC10918552; doi:10.2196/51727)
Supplement: Multimedia Appendix 1 [file formative_v8i1e51727_app1.zip]

Archive with 5 entries (5 files):
- 01 Two Step Floating Catchment Area (using distance buffers).py
- 02 Enhanced Two Step Floating Catchment Area (using distance buffers).py
- 03 Two Step Floating Catchment Area (using travel time catchments).py
- 04 Enhanced Two Step Floating Catchment Area (using travel time catchments).py
- 05 Create travel time catchment areas (for 2SFCA02 and E2SFCA02).py
