# Supplementary material for: Enhancing Health Care Accessibility and Equity Through a Geoprocessing Toolbox for Spatial Accessibility Analysis: Development and Case Study
Source: JMIR Form Res. 2024 Feb 21;8:e51727. doi: 10.2196/51727 (PMC10918552; doi:10.2196/51727)
Supplement: Multimedia Appendix 1 [file formative_v8i1e51727_app1.zip › 05 Create travel time catchment areas (for 2SFCA02 and E2SFCA02).py]

# -*- coding: utf-8 -*-
"""
Generated by ArcGIS ModelBuilder on : 2023-08-08 12:58:31
"""
import arcpy
from sys import argv

def Classic2SFCA01(Provider_data, ID_Field, Population_data, ID_Field_, Distance_Type="Driving Time", Distance_2SFCA_one_value_E2SFCA_3_values_=[10], Distance_Units="MINUTES", Time_of_Day="5/20/2023 4:00:00 PM", Travel_Direction="AWAY_FROM_STORES", Provider_TravelTimeBuffer, Population_TravelTimeBuffer):  # Create travel time catchment areas (for 2SFCA02 and E2SFCA02)

    # To allow overwriting outputs change overwriteOutput option to True.
    arcpy.env.overwriteOutput = False

    # Check out any necessary licenses.
    arcpy.CheckOutExtension("BusinessPrem")
    arcpy.CheckOutExtension("Business")


    # Process: Generate Drive Time Trade Areas (Generate Drive Time Trade Areas) (ba)
    arcpy.ba.GenerateDriveTimeTradeArea(in_features=Provider_data.__str__().format(**locals(),**globals()), out_feature_class=Provider_TravelTimeBuffer.__str__().format(**locals(),**globals()), distance_type=Distance_Type.__str__().format(**locals(),**globals()), distances=Distance_2SFCA_one_value_E2SFCA_3_values_.__str__().format(**locals(),**globals()), units=Distance_Units.__str__().format(**locals(),**globals()), id_field=ID_Field.__str__().format(**locals(),**globals()), travel_direction=Travel_Direction.__str__().format(**locals(),**globals()), time_of_day=Time_of_Day.__str__().format(**locals(),**globals()), polygon_detail="GENERALIZED")

    # Process: Feature To Point (Feature To Point) (management)
    Output_Feature_Class_3_ = ""
    arcpy.management.FeatureToPoint(in_features=Population_data.__str__().format(**locals(),**globals()), out_feature_class=Output_Feature_Class_3_)

    # Process: Generate Drive Time Trade Areas (2) (Generate Drive Time Trade Areas) (ba)
    arcpy.ba.GenerateDriveTimeTradeArea(in_features=Output_Feature_Class_3_, out_feature_class=Population_TravelTimeBuffer.__str__().format(**locals(),**globals()), distance_type=Distance_Type.__str__().format(**locals(),**globals()), distances=Distance_2SFCA_one_value_E2SFCA_3_values_.__str__().format(**locals(),**globals()), units=Distance_Units.__str__().format(**locals(),**globals()), id_field=ID_Field_.__str__().format(**locals(),**globals()), travel_direction=Travel_Direction.__str__().format(**locals(),**globals()), time_of_day=Time_of_Day.__str__().format(**locals(),**globals()), polygon_detail="GENERALIZED")

if __name__ == '__main__':
    # Global Environment settings
    with arcpy.EnvManager(scratchWorkspace="C:\\Users\\shashtar\\Desktop\\USA GIS files\\Mxds\\AccessDialysis\\MyProject3\\MyProject3.gdb", workspace="C:\\Users\\shashtar\\Desktop\\USA GIS files\\Mxds\\AccessDialysis\\MyProject3\\MyProject3.gdb"):
        Classic2SFCA01(*argv[1:])
